# Supplementary material for: The Dimeric Form of HPV16 E6 Is Crucial to Drive YAP/TAZ Upregulation through the Targeting of hScrib
Source: Cancers (Basel). 2021 Aug 13;13(16):4083. doi: 10.3390/cancers13164083 (PMC8393709; doi:10.3390/cancers13164083)
Supplement: Supplementary file 1 [file cancers-13-04083-s001.zip]

Archive with 2 entries (2 files):
- Supplementary Figures.pdf
- Supplementary Information.pdf
